# Supplementary material for: The Impact of Recovered Lignin on Solid-State PEO-Based Electrolyte Produced via Electrospinning: Manufacturing and Characterisation
Source: Polymers (Basel). 2025 Apr 4;17(7):982. doi: 10.3390/polym17070982 (PMC11991043; doi:10.3390/polym17070982)
Supplement: Supplementary file 1 [file polymers-17-00982-s001.zip]

Archive with 1 entries (1 files):
- polymers-3553693-supplementary.pdf
